# Supplementary material for: American Society for Microbiology evidence-based laboratory medicine practice guidelines to reduce blood culture contamination rates: a systematic review and meta-analysis
Source: Clin Microbiol Rev. 2024 Nov 4;37(4):e00087-24. doi: 10.1128/cmr.00087-24 (PMC11629619; doi:10.1128/cmr.00087-24)
Supplement: BCC Characteristics of Included Studies — Characteristics of included studies. [file cmr.00087-24-s0005.xlsx]

## Sheet: BCC Table
Article	First Author, Year of publication	Location, Year of recruitment	Study design (analysis)	Number and Types of Patients	Primary Intervention	Secondary Intervention	Who delivered Intervention	Intervention Arm Description - delete colum for paper	QMQA	Was EDUCATION involved?	Was TRAINING involved?	Was FEEDBACK involved?	Comparator, detail	Comparator, who delivered?	Notable Limitations	External Funding
Nurses' competency in drawing blood cultures and educational intervention to reduce the contamination rate.	Al-Hamad, 2016	Qatif, Saudi Arabia, 2012	Before- and after- study	3740 BCs preinterventions, 3464 BCs postintervention. Adult and Peds Wards, ICU and PICU	Education and training, disinfection and following procedures	The number of collectors that attended training were 40% in some instances and they resulted in lowest contamination rates.	The workshops consisted of a questionnaire, PowerPoint presentation, video show, demonstration of the different materials used to collect BCs, and question session.	Had instituted a procedure for collection including disinfection and etc.	Yes	Yes	Yes	Yes	The workshops consisted of a questionnaire, PowerPoint presentation, video show, demonstration of the different materials used to collect BCs, and question session.	educators and feedback, video, powerpoint and feedback	no comparison with laboratory collected samples	No funding (explicit statement that no funding was received)
Successful reduction of blood culture contamination in an emergency department by monitoring and feedback	Al-Hamad, 2019	Qatif, Saudi Arabia, 2017	Before- and after- study	2660 BCs collected from 1318 patients (During the study period (April 12, 2019 to February 29, 2020), 1,110 blood cultures were obtained.)	Training and follow up	previous rates showed as poor, follow up with more training in the ED	Registered nurse	Educational workshops, private counseling, competency assessment of nurses	Yes	Yes	Yes	Yes	Monthy results shared on contamination	nurse leadership and laboratory	Not compared to laboratory draws	No funding (explicit statement that no funding was received)
A Quality Improvement Initiative to Reduce Blood Culture Contamination in the Neonatal Unit	Allen, 2021	North Adelaide, So. Australia, April 2019 - Feb 2020	Before- and after- study	450 BCs collected, neonates	Not cleaning blood culture bottles, not changing needles before inoculating blood culture bottles, inadequate skin antisepsis, repalpating the skin, poor understanding of aseptic technique by the residents, and insufficient blood volumes. The 6 factors became the basis of the 4 interventions [Plan-Do-Study-Act (PDSA)cycles	Although the study period began on April 12, 2019, SPC chart rules for centerline shift (special cause) were not met until May 2019, approximately 1 month after implementation of all the PDSAs.	Physician, residentThis working group included neonatologists, advanced neonatal trainees (fellows), pediatric residents, neonatal nurse practitioners, nurses, midwives, nurse educators, infection control staff, and an infectious diseases specialist	4 sequential interventions described: 1. standardizing inoculation of blood culture bottles. 2. standardizing of skin disinfection method. 3. Education of individuals collecting blood in aseptic technique. 4. optimizing blood culture volume	Yes	Yes	Yes	Yes	The baseline (October 2017 to April 11, 2019) contamination rate was 2%. Monthly rates of contamination for the entire project time-period (October 2017 to June 2020) are displayed on a P chart (Fig. ​	Not reported	a single-center study as well as the possibility that blood cultures could have been incorrectly identified case records and charts reviewed by a minimum of 2 clinicians, there is a possibility that either true sepsis was labeled a contaminant or alternatively that a contaminant was labeled as sepsis All positive blood cultures are now discussed at the weekly joint neonatal and infectious disease…	Not Reported
Improvement of blood culture contamination rate, blood volume, and true positive rate after introducing a dedicated phlebotomy team	Bae, 2019	Seoul, Korea, March 2015 - Feb 2017	Before- and after- study	23,563 patients, comprising 78,673 BCs during the intern collected period, 83,534 BCs during the phlebotomy team collection period	Replacing interns with a phlebotomy team	none	Certified phlebotomist- data collected in microbiology	Drawn by Certified Phlebotomy team	No	No	No	No	Data compared from prior to having certified phlebotomists and using to interns compared to certified plebotomists in the after study	Physician, resident, microbiology lab data	NA	Government
Effectiveness of a Novel Specimen Collection System in Reducing Blood Culture Contamination Rates.	Bell, 2018	Florida, USA, May 2016 - Nov 2016	Before- and after- study	6,293 patients, ED patients	Implementation of a diversion device	none	Nurse in ED and phlebotomists	Drawn by Nurse and phlebotomists after traininf on new devise	Yes	Yes	Yes	Unclear	The BCC rate of 0.60% achieved with the ISDD during this trial period is far below the 3% benchmark used by many hospital systems.There was an 82.8% reduction in false-positive events after the implementation of the ISDD device compared with the historical BCC rate using SM (chi-squared test with Yates correction, 2-tailed P b 0.0001)		NA	Not Reported
Blood Cultures Drawn From Arterial Catheters Are Reliable for the Detection of Bloodstream Infection in Critically Ill Children.	Berger, 2018	Tel Aviv, Israel, 2014-2015	Cohort study	138 patients, General or Cardiac PICU	Compare arterial catheter drawn BC to perhipheral drawn BC for sensitivity to detect true infection and contamination rates	Comparison of blood biomarkers (inflammation) in patients with true infection vs contamination		Blood was drawn by peripheral venipuncture and through the arterial catheter for each patient and sent for culture (total 276 culture pairs).	No	No	No	No	Two specialists blinded to the blood source (catheter and venous collection)evaluated each positive culture to determine if the result represented true bloodstream infection or contamination.	Of the 56 positive cultures, 41 (15% of total samples) were considered diagnostic of true bloodstream infection. In the other 15 (5%), the results were attributed to contamination.	138 patients admitted to the general or cardiac PICU in 2014–2015 who met the following criteria: presence of an indwelling arterial catheter and indication for blood culture.	Not Reported
A Quality Improvement Initiative: Reducing Blood Culture Contamination in a Children's Hospital	El Feghaly, 2018	Jackson, Mississippi, 2014 - 2018	Before- and after- study	Not reported	Unit-specific QI projects (that included standardizing blood collection from lines, education of staff by electronic learning modules, investigation of all contaminated	a presentation detailing the step by step collection methods	Registered nurse through a multidisciplinary team	process standardization, education and feedback	Yes	Yes	Yes	Unclear	Previous unit-specific QI projects (that included standardizing blood collection from lines, education of staff by electronic learning modules, investigation of all contaminated blood cultures, and direct feedback to the collectors) led in the PED and PICU were successful in reducing blood culture contamination in these individual areas starting in January 2015;	Registered nurse- multidisciplinary team	irst, the possibility of misidentifying cultures.‍ The generated monthly contamination report may call cases of true sepsis a contaminant, especially in the NICU, if a common contaminant such as coagulase	No funding (explicit statement that no funding was received)
Impact of sterile gloves on blood-culture contamination rates: A randomized clinical trial	Frota, 2021	Campo Grande, Brazil, Nov 2019 - Aug 2020	Randomized control trial	Adults, research ICU	using sterile gloves compared to the non-sterile gloves	Comarator to "clean method"	Registered nurse	Modified sterile technique	No	Yes	Yes	No	A randomized clinical trial, performed in an intensive care unit in Brazil and paired in two groups: sterile (BCs obtained with modified sterile technique: only sterile gloves; no fenestrated drape or dedicated sterile collection kit) and clean (clean technique: usual care with non-sterile gloves). Two paired blood samples were obtained from each patient by trained and calibrated nurses. BCs were…	Registered nurse		Funding: This study was financed in part by the Coordenac¸ ao de Aperfei ~ coamento ¸ de Pessoal de Nível Superior - CAPES - Brasil (Finance Code 001).
Blood collection procedures influence contamination rates in blood culture: a prospective study.	Ge, 2011	Beijing, China May 2006- Sept 2007	Non-randomized controlled trial	9321 BC collections were analyzed, inpatients	Blood samples for test group were collected all by trained nurses following a strict blood collection procedure which consists of proper techniques, strict procedures and using alcohol and tincture of iodine as antiseptic reagents. In control group, blood samples were taken by residents, students and nurses following common blood collection method which consists of routine antiseptic procedure an…	Before study execution, an educational program regarding a strict blood collection procedure	Nurses	Before study execution, an educational program regarding a strict blood collection procedure presented to the nurses in test group.	No	Yes	Yes	Unclear	Total 9321 blood culture samples were obtained from 22 medical wards from May 15, 2006 to September 17, 2007. There were 3177 samples (880 males and 731 females) in the test group using a strict blood collection procedures with 2.5% tincture of iodine plus 70% alcohol, and 6144 samples (1527 men and 1606 women) in the control group using common method with Anerdian (0.45% chlorhexidine acetate pl…	Nurses and physicians drawing BCs in pre-intervention period	In control group, blood collection method was not previously established and was obtained by questionnaire. Differences in practice patterns and patients’ clinical status could have influenced the results. Another limitation is that our study did not aim to determine the optimal venipuncture sites to be disinfected for blood cultures.	Not Reported
Reducing the blood culture contamination rate in a pediatric emergency department and subsequent cost savings.	Hall, 2013	Nashville, Tennessee, USA, 2010	Before- and after- study	number of patients no reported, pediatric ED	A sterile blood culture collection process was designed by analyzing current practice and identifying areas in which sterile technique could be introduced. Education by a web-based educational model was developed and disseminated. Subsequently, all nursing staff members were expected to perform peripheral blood cultures by using the modified sterile technique.		Nursing	Implementation of a standardized pro- cess for sterile insertion of a peripheral IV catheter to draw blood specimens resulted in a significant decrease in the percentage of cultures contaminated from 3.9% in the preintervention period to 1.6% in the postintervention period (P , .0001).	Yes	Yes	Unclear	Yes	Conventional practice for nurse collected BCCs	ED nurses	Pediatric ED patients only	No funding (explicit statement that no funding was received)
Reducing Blood Culture Contamination Rates: Experiences of Four Hospital Systems	Halstead, 2020, hosp A	Charlotte, NC, Louisville KY, York PA, Philadelphia PA	Before- and after- study	number of patients no reproted, adult and pediatrics	An educational intervention to reduce their BCC rate	RNs and ED technicians (EDTs) responsible for collecting most BCs were trained, (2) collector codes were created for each phlebotomist to record on BCs they collected to track and train repeat BCC offenders just like the laboratory phlebotomists on the IP units, (3) ‘‘Boot Camp’’ was created to educate collectors on correct BC collection techniques with emphasis on skin disinfection, and (4) EDTs…	multidisciplinary team: Certified phlebotomist, registerd nurse, The following interventions were implemented: (1) collectors with higher than expected contamination rates were educated and retrainedoper BC collection, and (2) additional education and in- services were provided showed proper collection of BC and an annual competency for individuals collecting BCs as well as any new employees. Reg…	Action plan for intervention phase, Education/training & Sustainment Plan	Yes	Yes	Yes	Yes	Table 2	Certified phlebotomist Registered nurse Other (please specify)		No funding (explicit statement that no funding was received)
Reducing Blood Culture Contamination Rates: Experiences of Four Hospital Systems	Halstead, 2020, hosp B	Charlotte, NC, Louisville KY, York PA, Philadelphia PA	Before- and after- study	number of patients no reported, adult and nursery ICU	education program, use of a video based on best practices for BC collection, and the support of the healthcare management company for re-establishing a laboratory phlebotomy team.	Training by nurse educators/microbiologist/infection preventionist/ lab phlebotomists for one-on-one and train- the-trainers, lectures	Certified phlebotomist	Action plan for intervention phase, Education/training & Sustainment Plan	Yes	Yes	Yes	Yes	Table 2	Registered nurse		No funding (explicit statement that no funding was received)
Reducing Blood Culture Contamination Rates: Experiences of Four Hospital Systems	Halstead, 2020, hosp C	Charlotte, NC, Louisville KY, York PA, Philadelphia PA	Before- and after- study	number of patients no reported, adult ED patients	Education and training, disinfection and following proceedures		Not reported	Action plan for intervention phase, Education/training & Sustainment Plan	Yes	Yes	Yes	Yes	Table 2	Not Reported		No funding (explicit statement that no funding was received)
Reducing Blood Culture Contamination Rates: Experiences of Four Hospital Systems	Halstead, 2020, hosp D	Charlotte, NC, Louisville KY, York PA, Philadelphia PA	Before- and after- study	number of patients not reported, adult and pediatric ED	Education and training, disinfection and following proceedures		Nurse BS Registered nurse Certified nurse assistant	Action plan for intervention phase, Education/training & Sustainment Plan	Yes	Yes	Yes	Yes	Table 2	Nurse BS Registered nurse Certified nurse assistant		No funding (explicit statement that no funding was received)
Reducing blood culture contamination rates in the emergency department.	Harding, 2013	New Bedford, Massachusetts, Aug 2011 - June 2012	Before- and after- study	Not reported	educational intervention	All 3 individuals showed marked and sustained improvement over the next several months. In addition, each shared useful information that informed the next intervention in the corrective action plan.	These individuals (Nures and phlebotomists) were spoken to privately by their direct supervisors		Yes	Yes	No	Yes	Both phlebotomists and nurses draw BCs in the emergency department; therefore all interventions were directed at both groups. These included private conversations with individual staff members associated with higher numbers of contaminated draws compared with peers, ensuring availability of necessary BC collection supplies, re-education of all phlebotomists and ED nursing staff surrounding BC col…	Nurse and phlebotomist and leaders		Not Reported
Improving adherence to facility protocol and reducing blood culture contamination in an intensive care unit: A quality improvement project	He, 2020	Wuhan, China, Nov 2017 - Dec 2018	Before- and after- study	number of patients not reported, adult ICU patients	Initialed a QI team to address root causes of BCC, implemented variety of countermeasures		Nurse BS Registered nurse	implemented a countermeasure protocol, including a standardised medical order, an online learning program, a weekly departmental report and individual feedback routine, and phlebotomy training	Yes	Yes	Yes	Yes	BCC using conventional procedures used by nurses in pre-implementation phase	Nurse BS Registered nurse		No funding (explicit statement that no funding was received)
Effect of a bundle-approach intervention against contamination of blood culture in the emergency department	Kai, 2020	Wakayama, Japan , 2017-2018	Before- and after- study	460 BCs pre-intervention, 450 post-intervention period	use of alcoholic chlorhexidine for skin antiseptics instead of non-alcoholic povidone-iodine	Another reported intervention is the use of sterile gloves when obtaining blood cul- tures [4]. The effectiveness of a bundle approach combining these interventions to reduce blood culture contamination has not yet been examined. The “Stop the Contamination” bundle comprises six elements	Physician, resident	Bundle of 6 elements to reduce contamination rates	Unclear	Yes	Yes- The disinfection caps were introduced following education and training of nursing staff on the correct use of the device. The analysis was conducted in 4 phases as described below. No other CLABSI initiatives were introduced during any of the study phases.	No	“Stop the Contamination” bundle at the emergency department (ED) of the Wakayama Medical University Hospital in January 2018. We compared the pre-intervention period (January 2017 to June 2017) with the post-intervention period (January 2018 to June 2018).	Clabsi data		No funding (explicit statement that no funding was received)
Use of Disinfection Cap to Reduce Central-Line-Associated Bloodstream Infection and Blood Culture Contamination Among Hematology-Oncology Patients.	Kamboj, 2015	New York City, New York, Sept 2011 - Dec 2012	Before- and after- study	691 patients, high-risk units (HRUs: hematologic malignancy wards, hematopoietic stem cell transplant units and intensive care units) general oncology units	Disinfection CAP intervention		CLABSI surveillance at MSKCC began in the ICU in 2003. Hospital-wide CLABSI surveillance was implemented in May 2010. The insertion bundle (including chlorhexidine impregnated dressings) was implemented in 2008, and CDC-recommended catheter maintenance practices have been followed since 2009	In this multiphase prospective study, we used 2 preintervention phases (P1 and P2) to establish surveillance and baseline rates followed by sequential introduction of disinfection caps on high-risk units (HRUs: hematologic malignancy wards, hematopoietic stem cell transplant units and intensive care units) (P3) and general oncology units (P4). Unit-specific and hospital-wide hospital-acquired cen…	Yes	Yes	Yes	No	Pre-implementation standard of care cap disinfection		Only considered BCC with Coag Neg Staph	Other (please specify)[Follow-up: ]
Taking blood cultures from a newly established intravenous catheter in the emergency department does not increase the rate of contaminated blood cultures.	Kelly, 2013	Melbourne, Victoria, Australia, May 2010 - Nov 2010	Cohort study	472 BCs	observational study comparing the rate of contaminated blood cultures for specimens taken from recently placed (<1 h) i.v. catheters and direct venepuncture in adult ED patients	NA	Classification of blood culture result as true or false positive was per- formed by a single clinician (albeit blinded to collection method) and was reliant on review of medical records that have well-known problems with data omissions.	Classification of blood culture result as true or false positive was per- formed by a single clinician (albeit blinded to collection method) and was reliant on review of medical records that have well-known problems with data omissions.	No	No	No	No	Prospective, non-randomised, observational study comparing the rate of contaminated blood cultures for specimens taken from recently placed (<1 h) i.v. catheters and direct venepuncture in adult ED patients		Classification of blood culture result as true or false positive was per- formed by a single clinician (albeit blinded to collection method) and was reliant on review of medical records that have well-known problems with data omissions.14 Although classification was based on accepted micro- biological principles, some subjective assessment was required in some cases.	University or hospital
Effect of routine sterile gloving on contamination rates in blood culture: a cluster randomized trial.	Kim, 2011	Seoul, Republic of Korea, 2009	Randomized control trial	1854 patients (10 520 BCs)	assigned interns to routine-to optional sterile gloving or optional-to-routine sterile gloving groups by using computerized 1:1 random selection stratified by hospitalization unit (general wards, hematology wards, and intensive care unit)		At this hospital, medical interns interns rather than dedicated phlebotomists are in charge of drawing blood for cultures.	We included all cultures using blood drawn from a peripheral vein in adult patients who needed 2 or more sets of blood cultures, and we excluded blood cultures from intravenous lines and similar access devices. Consent was obtained from all participating interns. routine-tooptional sterile gloving or optional-to-routine sterile gloving groups by using computerized 1:1 random selection stratified …	No	Yes	Yes	No	The interns were instructed to wear sterile gloves every time before venipuncture during routine sterile gloving but to wear clean, but nonsterile, gloves at the start of the procedure during optional sterile gloving and to change the gloves to sterile ones if needed	medical interns	Crossover allocation between the gloving techniques was done on the 15th day of the month. The method for routine or optional sterile gloving was retaught at the time of crossover in order to minimize the carryover effect.	No funding (explicit statement that no funding was received)
Risk Factors for Neonatal Sepsis and Method for Reduction of Blood Culture Contamination.	Krajčinović, 2015	Novi Sad, Vojvodina, Serbia, Jan 2012 - Dec 2012	Before- and after- study	450 BCs, neonates	Clean technique vs Sterile technique. Checklists were used to “round up” sterile technique of taking blood cultures and as a reminder to the staff members that during the intervention antiseptic conditions should be maintained and as a “manual” for a proper management with sets	The risk factors from the preterm infants: gestational age, weight, sex, Apgar score in the first and fifth minute, the method of delivery, intrauterine growth restriction, congenital anomalies, amniotic fluid (appearance, odour, quantity), mechanical ventilation, resuscitation at birth, necrotizing enterocolitis pneumonia, meningitis, ventriculo- peritoneal shunts, and presence of abdominal drai…	nurses	The survey was conducted as retrospective - prospective study. January 1st to June 31st 2012. During this period, blood specimens for blood cultures were taken by the “clean technique’’ and checklists for this procedure were not taken. July 1st to December 31st 2012. During this period blood cultures were taken by ‘’sterile technique’’ and checklists for this procedure were taken.	No	Yes	No	No	before and after; The survey was conducted as retrospective - prospective study	nurses and physicians drawing BCs in pre-intervention period		Not Reported
A simplified blood culture sampling protocol for reducing contamination and costs: a randomized controlled trial	Lalezari, 2020	Jerusalem, Israel Sept 2017-Sept 2018	Randomized control trial	756 patients	initial-specimen diversion technique (ISDT) on the rate of blood-culture contamination by changing the order of sampling using regular vacuum specimen tubes instead of commercially available sterile diversion devices.	NA	Certified phlebotomist Nurse BS Physician, resident Physician, attending	diversion device	Yes	Unclear	Unclear	Unclear	This method, compared with the standard procedure in use at our medical centre	Certified phlebotomist Nurse BS Physician, resident Physician, attending	Patients, 18 years or older, from whom the treating physician planned to take blood cultures and additional blood chemistry tests in the same venous puncture, were eligible and were randomly assigned to intervention or control arms. Participants were allo- cated by study nurses through simple randomization to odd and even groups, in a 1:1 ratio to either the standard or ISDT methods,	No funding (explicit statement that no funding was received)
Use of the nonwire central line hub to reduce blood culture contamination.	Levin, 2013	Jerusalem, Israel, June 2010 - May 2011	Cohort study	139 patients (313 BCs), general ICU	Samples taken from wire hub	none reported	Physician collected blood samples	Physicians collected from nonwire hub in parallel with wire hub collection or independently	No	No	No	No	Physicians collected wire hub samples at insertion	Physicians collected blood samples	Samples only collected from ICU patients with CVCs	No funding (explicit statement that no funding was received)
Reducing Blood Culture Contamination Rates by Educational Interventionand one-on-one Feedback in the Emergency Department	Lin, 2012	Taipei, Taiwan, Jan 2009 - April 2009	Before- and after- study	9645 pre-intervention, 937 phase 1 intervention, 1548 phase 2 intervention, ED patients	Education on correct methods for obtaining blood cultures for one month	Education and one-on-one weekly feedbackfeedback	Infection control, personnel not specified	Phase 1 was 6 weeks following education on blood culture collection, phase 2 was following education plus one on one feedback	Yes	Yes	Yes	Yes	Standard blood culture collection practices pre-education and feedback	Blood cultures collected by ED clinical nusrsing personnel	Samples collected in ED by nurses, intervention not described in detail	Not Reported
Comparison of 0.5% chlorhexidine gluconate alcohol with 10% povidone-iodine for skin disinfection in children to prevent blood culture contamination	Maeda, 2021	Tokyo, Japan, Nov 2017 - April 2019	Cohort study	1460 BCs, pediatrics	Decontamination with 0.5% w/v chlorhexidine gluconate	Comparison of who collected blood cultures, anatomic site of collection	Medical staff, unspecified	Decontamination using 0.5% w/v CHG-ALC	No	Yes	Yes	Yes	Decontamination using 10% povidone iodine	Blood cultures collected by Medical staff, not specfied	Categores on medical staff performing collections not clearly defined, pediatri patient population only	No funding (explicit statement that no funding was received)
Reducing false-positive peripheral blood cultures in a pediatric emergency department.	Marini, 2013	Boston, MA, USA, July 2010 - June 2011	Before- and after- study	Pediatric ED	Education module and regular updates	none reported	Emergency nursing personnel	Edcation module and periodic updates	Yes	Yes	Yes	Yes	Contamination rates pre-intevention	Registered nurses and certified line placement clinical assistants	Pediatric ED only, detailed descriprion of education lacking, numbers in each group not specified	University or hospital
Blood culture contamination rates after skin antisepsis with chlorhexidine gluconate versus povidone-iodine in a pediatric emergency department.	Marlowe, 2010	Philadelphia, PA, USA, Feb 2004 - June 2008	Before- and after- study	4942 BCs pre-intervention, 4274 BCs post-intervention, 2379 BCs control group, pediatic ED	Decontamination with 3.15% chlorhexidine gluconate in 70% isopropanol	none reported	Registered nurses, phlebotomists, or physcians	Change to chorhexidine gluconate decontamination	No	No	No	No	Decontamination using 10% povidone iodine, control group on infants less than 2 months with no practice change	Registered nurses, phlebotomists, and physicians	Pediatric ED patients only	Government
Isopropyl alcohol is as efficient as chlorhexidine to prevent contamination of blood cultures.	Martínez, 2017	Guanajuato, Mexico, April 2011 - May 2012	Randomized control trial	563 in the comparator arm, 539 in the itervention arm, adults	Decontamination with 2% chlorhexidine gluconate in 70% isopropanol	none reported	Nurses from the catheter care unit	Decontamination with chlorhexidine gluconate	No	Yes	No	No	Decontamination with 70% isopropanol	Nurses from the catheter care unit	Catheter care unit nurse collections pnly	Not Reported
Relationship between blood culture collection method and proportion of contaminated cultures in neonates	McLaughlin, 2013	Brisbane, Queensland, Australia, March 2010 - Feb 2011	Cohort study	1064 BCs, 275 by preferred methods, 693 by non-preferred methods, 96 unknown	Preferred catheter associated collection vs nonpreferred collection method	Peripheral cather collection at insertion vs separate venipuncture	Intensive care and special nursery clinicians	Comparison of collection methods used in neonatal ICU and special care nurseries	No	No	No	No	Comparison of methods used in clinical practice	Intensive care and special nursery collections	Neonatal and special care neonatal patients only, variety of cathater associated collection methods	Not Reported
Eliminating Blood Culture False Positives: Harnessing the Power of Nursing Shared Governance	Moeller, 2017	Barrington, IL, USA, Jan 2010 - Dec 2015	Before- and after- study	4035 pre-intervention year, 11118840 patients 5 years post intervention, ED. patients	Education tool and monthly monitoring and peer review feedback	none reported	ED Nursing Shared Governance Quality andSafety Council	Education tool and monitoring and feedback	Yes	Yes	Unclear	Unclear	One year time period pprior to interventions	ED Nursing Shared Governance Quality and Safety Council	ED patients only, personnel collecting not clearly defined	University or hospital
Reducing contamination of peripheral blood cultures in a pediatric emergency department	Murillo, 2011	Little Rock, AR, USA, Feb 2008 - July 2008	Before- and after- study	2273 pre-intervention, 2510 post intervention, pediatric ED	Education and demonstration of comptency	Frequency ot performing blood culture collections	ED nursing personel	Formal education and demonstraion of skills in simulation	Yes	Yes	Yes	Yes	Pre-education and skill demonstration intervention blood culture collections	ED nursing personnel	pediatric ED patients only	Not Reported
A Randomized Controlled Trial of 1% Aqueous Chlorhexidine Gluconate Compared with 10% Povidone-Iodine for Topical Antiseptic in Neonates: Effects on Blood Culture Contamination Rates	Nuntnarumit, 2013	Bangkok, Thailand, Jan 2010 - Feb 2011	Randomized control trial	344 neonates with 172 blood cultures in each group, neonates	Decontamination with 1% acqueous chlorhexidine gluconate	none reported	Residents, fellows and nurses	Use of 1% alcoholic chlorhexidine gluconate for decontamination	No	No	No	No	Decontamination using 10% povidone iodine	Residents, fellows, nursing personnel	Nenatal patients only, variety of personnel performing collections	University or hospital
Combined education and skin antisepsis intervention for persistently high blood-culture contamination rates in neonatal intensive care	O'Connor, 2016	Limerick, Ireland, Jan 2013 - July 2013	Before- and after- study	364 BCs pre-intervention and 314 post intervention	Decontamination with 2% chlorhexidine gluconate in 70% alcohol and staff education program	none reported	NICU staff including physicians, residents, nurses, and midwives	Use of chlorhexidine gulconate combined with required 30 minute education program	Yes	Yes	Yes	No	Pre-intervention routine practice using 70% isopropanol decontamination	Neonatal physicians, residents, nurses, midwives	Neonatal intensive care ptients only, variety personnel performing collections	University or hospital
Educational intervention as an effective step for reducing blood culture contamination: a prospective cohort study	Park, 2015	Seoul, Republic of Korea, 2009 - 2013	Before- and after- study	88736 bllod cultures pre-intervention, 210411 blood culture post standard clinical skills test, 83861 blood cultures post instituional education, all inpatients	Introduction of a clinical skills test in the national licensing exam	Introduction of an instituional educational program for medical interns	Clinical skills test and institutional education standardized, blood cultures collected by medical interns	Ininital required clinical skills test on mdical licensing exam, then instituional training program	Yes	Yes	Yes	No	Routine practice prior to clinical skills test and instituional education	Medical interns	Collections by medical intern	Not for Profit (e.g., foundation)
Innovation for Reducing Blood Culture Contamination: Initial Specimen Diversion Technique	Patton, 2010	Seattle, Washington, USA, June 2007 - Dec 2008	Randomized control trial	1061 control blood cultures, 2672 using test diversion devices, 4143 withbroutine use of diversion device, urban inpatients	Use of a specimen diversion device in a randomized controlled trial	Use of a specimen diversion device in routine practice	Laboratory trained phlebotomists	Use of a specific initial specimen diversion device	Yes	Unclear	Unclear	Unclear	Routine venipuncture collections without a diversion device	Laboratory trained phlebotomists	Collections only by laboratory trained and supervised phlebotomists	Industry University or hospital
Blood culture contamination rate in an intensive care setting: Effectiveness of an education-based intervention	Ramirez, 2015	Valencia, Spain, date not reported	Cohort study	659 blood cultures, 308 in intervention group, 348 in standard collection group, ICU patients	2 hour education based program	none reported	Educators not defined, collections by nursing personnel	Provision of an 2 hour educational program to nurses performing blood culture collections	Yes	Yes	No	No	Routine collections by personnel not receiveing education	Nurses performed collections	limited to ICU setting with collections by nurses	Not Reported
Reducing Blood Culture Contamination by a Simple Informational Intervention	Roth, 2010	Malmo, Sweden, Jan 2006 - Dec 2009	Before- and after- study	8805 blood cultures pre-intervention, 1459 post intervention, teaching hospital	12 minute structured educational program atstaff meetings	none reported	Educators not defined, nurses collected blood cultures	Delivery of a short structured educational program on multiple occasions	Yes	Yes	Yes	Yes	Routine collections in period prior to educational program	Nurses collected blood cultures	Nurse collections only, extent and duration of ongoing educational program not defined	Not Reported
Reduction in Blood Culture Contamination Through Use of Initial Specimen Diversion Device	Rupp, 2017	Omaha, NE, Nov 2014 - Oct 2015	Non-randomized controlled trial	904 patients and 1808 BCs, academic ED and trauma center	Use of an initial specimen diversion device	post hoc analysis after initial study	Trained phlebotomists	Use of a specific initial specimen diversion device	Yes	Unclear	No	No	Collections without use of diversion device	Trianed phlebotomists and nuring personnel	Collections by trained phlebotomists only	Industry
Implementation of the Theory of Planned Behavior to Promote Compliance with a Chlorhexidine Gluconate Protocol	Ryan, 2017	Scottsdale, AZ, Dec 2015 - Feb 2016	Before- and after- study	Community ED	Removal of alcohol pads, replace with chlorhexidine pads	none reported	Nurse collections	Replacement of alcohol pads with chlorhexidine pads to unfluence behavior	Yes	Yes	No	No	Routine collections per protocol	Nursing personnel collections	Collections in ED by nursing staff	University or hospital
Effect of a training programme on blood culture contamination rate in critical care	Sánchez-Sánchez, 2018	Madrid, Spain, Oct 2012 - Oct 2015	Before- and after- study	540, 82 pre-training and 458 post training, 158 blood cultures pre-training and 841 post training. ICU	Use of a training guide	none reported	Nursing professionals	Use of a training gude to improve blood culture collection practices	Yes	Yes	Yes	Yes	Routine collections pre-use of training guide	Nursing professionals	Collections in ICU setting by nursing personel, anatomic site not specified	Not Reported
Impact of Phlebotomist-Only Venipuncture and Central Line Avoidance for Blood Culture in a Large Tertiary Care University Hospital	Santos, 2018	Chicago, IL., Jan 2014- Sept 2015	Before- and after- study	number of patients not reported, adults	policy to use trained phlebotomists to draw BCs	reduction in BCC	trained phlebotomists	Blood culture orders in the electronic medical record system were changed to have 2 peripheral blood cultures as the first choice on the menu.	Yes	Yes	No	No	nurses and physicians drawing BCs	nurses and physicians drawing BCs in pre-intervention period	Primary goal was to reduce BC draws from lines and avoid CVC draws, no description of educational efforts to nurses and physicians	Not Reported
Utility of peripheral blood cultures in bacteremic pediatric cancer patients with a central line	Scheinemann, 2010	Toronto, Canada 2002-07	Cohort study	224 pediatric cancer patiebnts	Retrospective analysis comparing BCC from peripheral BCs vs BCC from CVS		ED nurse or phleb team for peripheral BC, ED or Inpatient Nurse for CVC BC	BCs drawn by peripheral draw	Yes	No	No	No	BC positivity from CVC compared with Peripheral BC, contamination rates from CVC compared with peripheral BC	ER nurse or phleb drew peripheral BC, ER or inpatient nurse drew CVC	Primary goal to detect true pathogens in BCs drawn through CVS vs peripheral, limited to children with cancer, poor description of contaminant definition	Canadian Institutes of Health Research
Blood Culture Collection through Peripheral Intravenous Catheters Increases the Risk of Specimen Contamination among Adult Emergency Department Patients	Self, 2012	Nashville, Tennessee, Jan 1-Dec 31, 2009	Time series	505 ED patients	dedicated venipuncture vs PIV collection		ED nurses or paramedics	BCs drawn by peripheral draw	Yes	Yes	Yes	Yes	PIV collected blood culture compared with peripheral BC	ED nurses and paramedics	Not a controlled study	VA
Reducing Blood Culture Contamination in the Emergency Department: An Interrupted Time Series Quality Improvement Study	Self, 2013	Nashville, Tennessee, Aug-Dec 2009	Before- and after- study	number not specified, ED patients	sterile procedure kit, checklist		ED nurses or paramedics	a new materials kit containing a 2% chlorhexidine skin antisepsis device, a sterile fenestrated drape, a sterile needle, and a procedural checklist.	Yes	Yes	Yes	Yes	non-sterile collection procedure vs sterile collection kit plus checklist	ED nurses and paramedics	no policy for procedure for collecting BCs pre-implementation	Emergency Medicine Safety Foundation, VA, Vanderbilt NIH CTSA
Reducing Blood Culture Contamination in Community Hospital Emergency Departments: A Multicenter Evaluation of a Quality Improvement Intervention	Self, 2014	Nashville, Tennessee, Jan 2011 - March 2013	Cohort study	number of patients not specificed, Community hospital EDs	sterile procedure kit vs non-sterile collection		ED nurses and lab phlebotomists	sterile BC collection procedure using gloves, chlorhexidine prep and drapes	No	No	No	No	non-sterile collection procedure vs sterile collection kit plus checklist	ED nurses and paramedics	two different (one with drape, one without drape) was used at the two different hospitals, thus, not exactly the same procedure use for implementation	Emergency Medicine Safety Foundation, National Center for Advancing Translational Sciences, CareFusion Inc (supplies)
Efforts to improve diagnosis of bacteraemia by reducing blood culture contamination in an emergency department: strategies and outcome	Shaheen, 2020	Karachi, Pakistan, Jan 2013-Dec 2016	Before- and after- study	Adults, Number of patients not reported	multiple interventions 1st education, BC collection kit, Chlorhexidine-alcohol; 2nd phlebotomy team		nurses, physicians in 1st intervention; phlebotomy team in 2nd intervention	monthly small group interactive sessions conducted by a dedicated microbiology team, introduction of blood culture collection kit with a flyer explaining pictorial blood culture collection procedure, blood culture bottle, disinfectant and syringes, replacement of povidone iodine with 2% chlorhexidine preparation spray plus 70% isopropyl alcohol (IPA) swabs, blood culture collection practice on ma…	Yes	Yes	Yes	Yes	standard practice (not defined) in pre-intervention period	nurses, physicians	many types of interventions, only generally described, BCC definition limited to three orgs	No funding (explicit statement that no funding was received)
PMC3147831; Blood cultures at central line insertion in the intensive care unit: comparison with peripheral venipuncture	Stohl, 2011	Jerusalem, Israel, Jan 2005 - June 2010	Cohort study	ICU patients, number of patients not specified	CVC vs peripheral drawn BCs		physicians in ICU settting	BCs drawn by peripheral draw	Unclear	No	No	No	BCs drawn through CVC	physicians in ICU setting	ICU patients only, 5 yr study, hard to know if there were any interventions during that time, not specified	Not Reported
PMC5121392; Chlorhexidine versus Tincture of Iodine for Reduction of Blood Culture Contamination Rates: a Prospective Randomized Crossover Study	Story-Roller, 2016	New Brunswick, NJ, July 2014 -June 2015	Randomized control trial	number of patients no reported, Adult hospital, ICU and non-ICU patients,	Chlorhexidine vs Tincture Iodine for skin site preparation	none reported	nurses of clinical care technicians	BC collection kit using chlorhexidine	Yes	Yes	Unclear	Unclear	tincture of iodine	nurses and clinical care technicians	inservice only at beginning of study, no monitoring during study	No funding (explicit statement that no funding was received)
Impact of alcohol-impregnated port protectors and needleless neutral pressure connectors on central line-associated bloodstream infections and contamination of blood cultures in an inpatient oncology unit	Sweet, 2012	Morgantown, WV, Jan-July 2010	Before- and after- study	1372 (836 pre, 436 post) Adult heme-onc patients,	CVC drawn BCs, alcohol cleaned hubs vs alcohol-impregnated port protectors		Not reported, oncology unit setting	BC collection through alcohol impregnated port protectors	Yes	No	Unclear	No	CVC drawn BCs, alcohol cleaned hubs	not reported but implied that hem-onc nurses draw BCs in unit	inpatient oncology patients only, did not study peripheral BC draws	Not Reported
Diversion Principle Reduces Skin Flora Contamination Rates in a Community Hospital	Syed, 2020	Evanston, IL Sept-2015 - Feb-2017	Before- and after- study	number of patients not reported,Adult community hospital	diversion tube vs no diversion tube		ED nurses and inpatient phlebotomists	training on protocol and clarified draw order	Unclear	Yes	Yes	No	no diversion tube	ED nurses and inpatient phlebotomists	no description of the skin decontamination procedure	Not Reported
The efficacy of 2% chlorhexidine gluconate in 70% alcohol compared with 10% povidone iodine in reducing blood culture contamination in pediatric patients	Tangsathapompong, 2014	Pathumthani, Thailand, June-2011 to Oct-2012	Cohort study	821 general wards and ICU, pediatrics	CHG with 70% alcohol vs povodone iodine		nurses, pediatric units	BC collection using 2% chlorhexidine- 70% alcohol	Unclear	No	No	No	BC collected using 10% povidone iodine	Ward nurses	pediatic patients only	Faculty of Medicine, Thammasat University Hospital.
Comparative evaluation of paired blood culture (aerobic/aerobic) and single blood culture, along with clinical importance in catheter versus peripheral line at a tertiary care hospital	Tarai, 2012	New Delhi , India., Oct-2010 to June-2011	Cohort study	number of patients not reported, adults	paired blood culture vs single blood culture	peripheral bc vs line drawn bc	nurses on wards, phlebotomists in outpatient departments	paired BC collection	Unclear	No	No	No	single BC collection	nursing staff and trained phlebotomists	Definition of BCC not specifically defined, but implied	Not Reported
Dimethyl Sulfoxide Enhances Effectiveness of Skin Antiseptics and Reduces Contamination Rates of Blood Cultures	Tarrand, 2012	Houston, Texas, enrollment date not reported	Randomized control trial	667, 331 (control), 336 (intervention), adult cancer patients	iodine-alcohol vs iodine-alcohol-dmso for skin antisepsis		dedicated phlebotomists	BC collected using iodine-alcohol-DMSO	No	No	No	No	single BC collection	trained phlebotomists	BCC only defined as two organisms, did not use "standard" definition that many places use	Not Reported
Impact of a blood culture collection kit on the quality of blood culture sampling: fear and the law of unintended consequences	Thomas, 2011	Preston UK, Feb 2008-Sept 2008	Before- and after- study	Number of patients not reported	pre-packaged collection kits vs standard practice		physicians drawing BCs	BC collected using pre-packaged collection kits	Yes	Yes	Yes	Yes	single BC collection	trained physicians	BCC defined by a pre-determined list of organisms, but not specified in the paper	Not Reported
Skin preparation for prevention of peripheral blood culture contamination in children	Yodoshi, 2019	Okinawa, Japan, 2015-2017	Before- and after- study	103 patients (65 pre, 38 intervention),Pediatrics ED and Wards,	chlorhexidine-alcohol followed by povodone iodine vs chlorexhidine-alcohol		pediatric residents	Skin antiseptic with only 70% isopropyl alcohol	No	Yes	Yes	Yes	chlorhexidine-alcohol	pediatric residents	pediatric hospital but but focused on infants to pre-school age (? meaning)	Not Reported
Single-Sampling Strategy vs. Multi-Sampling Strategy for Blood Cultures in Sepsis: A Prospective Non-inferiority Study	Yu, 2020	Stockholm, Sweden 2017-2019	Non-randomized controlled trial	549 ED patients	multi-site vs single site collection of BC and detection of bacteremia	multi-site vs single site collection for contamination rates	not reported	bottles 1 through 4 were sampled from the same venipuncture site. Bottles 5 and 6 were collected from the other site.	No	Unclear	Unclear	No	single site for BC collection	not reported	ED patients only	Not Reported
Modification of Blood Test Draw Order to Reduce Blood Culture Contamination: A Randomized Clinical Trial	Zimmerman, 2019	Jerusalem, Israel, Sept 2018 - Feb 2019	Randomized control trial	934 patients, adult ED	diversion tube vs no diversion tube		phlebotomists, nurses, resident phyisicians	Use of diversion tube prior to BC collection	Yes	Unclear	Unclear	No	no diversion tube vs diversion tube	Department phlebotomist, nurse, or resident physician	ED patients only	Not Reported
																1
